# Supplementary material for: A Guide to Left Bundle Branch Area Pacing Using Stylet-Driven Pacing Leads
Source: Front Cardiovasc Med. 2022 Feb 21;9:844152. doi: 10.3389/fcvm.2022.844152 (PMC8899462; doi:10.3389/fcvm.2022.844152)
Supplement: Supplementary Movie 1 — Preparation of the Solia S lead when used for LBBAP. The helix might be extended in advance. The green stylet-guide is connected to the lead pin and pressed against the silicone coating at the proximal portion of the lead. To pretension the lead, build up the torque on the inner coil is achieved by rotating the green stylet-guide tool 8–10 times clockwise. [file Data_Sheet_1.zip]

Archive with 3 entries (3 files):
- Movie 1.MOV
- Movie 2.MOV
- Movie 3.MOV
